# Supplementary material for: Analysis of the Biological Properties of Blood Plasma Protein with GcMAF Functional Activity
Source: Int J Mol Sci. 2022 Jul 22;23(15):8075. doi: 10.3390/ijms23158075 (PMC9330714; doi:10.3390/ijms23158075)
Supplement: Supplementary file 1 [file ijms-23-08075-s001.zip]

Archive with 1 entries (1 files):
- ijms-1765786-supplementary.pdf
